# Supplementary material for: OsDPE2 Regulates Rice Panicle Morphogenesis by Modulating the Content of Starch
Source: Rice (N Y). 2023 Feb 3;16:5. doi: 10.1186/s12284-023-00618-3 (PMC9895648; doi:10.1186/s12284-023-00618-3)
Supplement: Supplementary file 1 — Additional file1. Table S1: Primers used in this study. [file 12284_2023_618_MOESM1_ESM.xlsx]

## Sheet: Sheet1
Table S1 Genetic analysis of plants of lax1-6×Dular F2 by Chi-Squared test
No.of osdpe2-d	No.of osdpe2-Dd	No.of osdpe2-D	Expected segregation of ratio	c2	c20.05
30	102	24	3:1	2.77	3.84
c2 <c20.05 represents that expected segregation of ratio of plants of lax1-6×Dular F2 was conformed.
