# Supplementary material for: OsDPE2 Regulates Rice Panicle Morphogenesis by Modulating the Content of Starch
Source: Rice (N Y). 2023 Feb 3;16:5. doi: 10.1186/s12284-023-00618-3 (PMC9895648; doi:10.1186/s12284-023-00618-3)
Supplement: Supplementary file 2 — Additional file 2. Table S2: Information of molecular markers. [file 12284_2023_618_MOESM2_ESM.xlsx]

## Sheet: Sheet1
Table 2 Information of molecular markers
Marker	Physical position	Primer sequences
RM2201	25972519-25972542	GCAACCACAGAGCACACTCAATCG
		TCGGTGAGACCTAGAGAGCC
RM1306	28894398-28894433	TGCTGTATGTAGCTCGCACC
		GCCAATTACCTTCCCGTACATAGC
In1	27895421-27895624	GTATGAATCTCTCCAGTACGAAATG
		GTACACCAGTACAGGGGCTTT
In2	28224283-28224301	CACCACCTAGCCTCAACTGAAC
		GAAATGGATGATTTACCATGTGAC
S4	27955643-27955843	AGTTCCTATATGTACACACATCGAAG
		AGTCAGTAAACCGAATACATGAATG
S10	28066618-28067018	TCAGGTTTGTGCTCCGTCA
		GGCGTAAAAAAAATTCTAGCTGA
S5	27959589-27959989	ATTCGGTTTACTGACTTGTCTGC
		GGAATATGTGATATATGTAGATTGACCA
S6	27960421-2796821	ATTGTCCCTAAATTTTTCCTCAAC
		CTCATCAGTTCTCTATGATAAGTGGG
S8	27964722-27965122	GTATCACCTACTTAAAACCGCATG
		GAGTAAAACGCAAAAGTGCAGA
Physical position is determined by the genome annotation of Nipponbare (MSU7).
