# Supplementary material for: OsDPE2 Regulates Rice Panicle Morphogenesis by Modulating the Content of Starch
Source: Rice (N Y). 2023 Feb 3;16:5. doi: 10.1186/s12284-023-00618-3 (PMC9895648; doi:10.1186/s12284-023-00618-3)
Supplement: Supplementary file 3 — Additional file 3. Table S3: Genetic analysis of plants of lax1-6× Dular F2 by Chi-Squared test. [file 12284_2023_618_MOESM3_ESM.xlsx]

## Sheet: Sheet1
Table S3 Real-Time PCR Estimates of Copy Number for OsDPE2(AQ)ZH11 Transgene
Line	OsDPE2(Ct)	OsDPE2(AQ)ZH11(Ct)	SQ-OsDPE2	SQ-OsDPE2(AQ)ZH11	rline(SQ-OsDPE2(AQ)ZH11/SQ-OsDPE2)	(rline/r1)*	Copy number
NT†	24.22±0.10	29.32±0.021	76.27±2.52	1.30±0.50	0.017±0.0065	0.052±0.020	0
T0-1	23.44±0.28	28.18±0.058	95.80±6.46	29.12±1.41	0.31±0.032	0.93±0.10	1
T0-2	22.28±0.15	26.88±0.16	124.97±3.70	60.76±3.84	0.49±0.022	1.47±0.066	1
T0-3	25.30±0.023	28.62±0.036	49.12±0.58	18.30±0.88	0.37±0.015	1.13±0.046	1
T0-4	26.44±0.37	28.60±0.015	20.45±9.25	18.95±0.37	1.12±0.65	3.39±1.98	3
T0-5	26.34±0.058	28.71±0.015	22.80±1.45	16.19±0.37	0.71±0.036	2.16±0.11	2
T0-6	24.55±0.11	27.87±0.059	67.89±2.83	36.68±1.43	0.54±0.036	1.64±0.11	2
T0-7	25.44±0.18	27.50±0.015	45.60±4.53	45.55±0.37	1.00±0.10	3.05±0.31	3
T0-8	26.45±0.23	28.91±0.020	20.03±5.81	11.22±0.49	0.60±0.18	1.80±0.55	2
T0-9	23.40±0.24	27.49±0.045	96.72±6.11	45.96±1.10	0.48±0.036	1.44±0.11	1
T0-10	24.77±0.10	27.63±0.059	62.27±2.52	42.54±1.43	0.68±0.017	2.07±0.051	2
T0-11	25.78±0.11	28.54±0.010	37.05±2.64	20.25±0.24	0.55±0.036	1.66±0.11	2
T0-12	23.65±0.10	26.92±0.010	90.52±2.55	59.79±0.24	0.66±0.021	2.00±0.063	2
T0-13	24.29±0.28	27.76±0.015	74.34±7.12	39.21±0.37	0.53±0.058	1.61±0.18	2
T0-14	25.54±0.085	28.69±0.015	43.00±2.15	16.51±0.37	0.38±0.025	1.17±0.075	1
T0-15	26.42±0.27	28.59±0.015	20.79±6.75	19.12±0.37	1.00±0.39	3.04±1.19	3
T0-16	26.22±0.090	28.92±0.010	25.82±2.27	10.98±0.24	0.42±0.033	1.29±0.10	1
Calculated starting quantities (SQ) of the two genes (endogenous and transgene) and calculated copy number for OsDPE2(AQ)ZH11 transgene, all data are shown together with their 95% confidence interval.
* rline/r1 = estimated copy number. r1=0.33. δ rline = r line [(δ SQ-OsDPE2(AQ)ZH11/SQ-OsDPE2(AQ)ZH11)2 + (δ SQ-OsDPE2/SQ-OsDPE2)2]1/2 . F(r1) = ∑ lines [r line /r1 -N(r line /r1)]2 / (δr line ). where N(r line /r1) is the nearest integer to r line /r1.
NT† = nontransgenic.
