# Supplementary material for: OsDPE2 Regulates Rice Panicle Morphogenesis by Modulating the Content of Starch
Source: Rice (N Y). 2023 Feb 3;16:5. doi: 10.1186/s12284-023-00618-3 (PMC9895648; doi:10.1186/s12284-023-00618-3)
Supplement: Supplementary file 4 — Additional file 4. Table S4: Real-Time PCR Estimates of Copy Number for OsDPE2(AQ)ZH11 Transgene. [file 12284_2023_618_MOESM4_ESM.xlsx]

## Sheet: Sheet1
Table S4 Primers used in this study
Primer name	Sequence (from 5’ to 3’)	Purpose
OsDPE2-Com-JC-L	AGGTACCTTGCACCATG	Identification of complementary vectors by sequencing
OsDPE2-Com-JC-R	CACCTCGGACAAAGTAAGCAGA
OsDPE2-CDS-Ba-L	AAAAGGATCCATGACGAATTTGTCCGGGAA	Amplification OsDPE2 CDS fragment
OsDPE2-CDS-Ba-R	AAAAGGATCCTGGTTTACCATTCAACTGGACTT
OsDPE2-CDS-Sa-R	AAAAGTCGACTGGTTTACCATTCAACTGGACTT
OsDPE2-SNP1-Cas9-C/T-Oligo-L	GGCA ATAGGAATGACGAATTTGTC	Editing haplotype SNP of OsDPE2
OsDPE2-SNP1-Cas9-C/T-Oligo-R	AAACGACAAATTCGTCATTCCTAT
OsDPE2-SNP1-Cas9-C/T-Seq-L	CCCTTTTCGTGGCAACATGG	Sequencing haplotype SNP of OsDPE2
OsDPE2-SNP1-Cas9-C/T-Seq-R	AGTAGCGACGGAAACTCTGC
OsDPE2-SNP1-Cas9-C/T-Oligo-L	GGCA ATAGGAATGACGAATTTGTC	Editing haplotype SNP of OsDPE2
OsDPE2-SNP1-Cas9-C/T-Oligo-R	AAACGACAAATTCGTCATTCCTAT
OsDPE2-SNP1-Cas9-C/T-Seq-L	CCCTTTTCGTGGCAACATGG	Sequencing haplotype SNP of OsDPE2
OsDPE2-SNP1-Cas9-C/T-Seq-R	AGTAGCGACGGAAACTCTGC
OsDPE2-2CBM2-Cas9-U3-L	GGCACTTCCAGAGGGTGTTCAGGA	Editing CBM2 domain of OsDPE2
OsDPE2-2CBM2-Cas9-U3-R	AAACTCCTGAACACCCTCTGGAAG
OsDPE2-2CBM2-Cas9-U6-L	GGCGGGAGTTCGGTCCGAACAGGG
OsDPE2-2CBM2-Cas9-U6-R	AAACCCCTGTTCGGACCGAACTCC
OsDPE2-2CBM2-JC-L	CGTTGCTGATTCCCTCACTG	Genotyping of OsDPE2-CBM2
OsDPE2-2CBM2-JC-R	ATCAGGAGTATCCATAAACCGC
OsDPE2-GH77-Cas9-U3-L	GGCAGTTGACTGGGCAGTCAACTC	Editing GH77 domain of OsDPE2
OsDPE2-GH77-Cas9-U3-R	AAACGAGTTGACTGCCCAGTCAAC
OsDPE2-GH77-Cas9-U6-L	GGCGCTTCAGTTCACGGGATGTGG
OsDPE2-GH77-Cas9-U6-R	AAACCCACATCCCGTGAACTGAAG
OsDPE2- GH77-JC-L	ATCAGGAGTATCCATAAACCGC	Genotyping of OsDPE2- GH77
OsDPE2- GH77-JC-R	ATTCAAGAATGTCATTTTCAATGG
OsDPE2- qRT-L	AGAGGAAACAATCAATGACCCAAC	qRT-PCR assaying of Expression of OsDPE2
OsDPE2- qRT-R	TCCTTGATGGTTGCTTGGATGT
OsDPE2-insitu-L	CAGTATAGCTACATGACGGTTTGTG	In situ hybridization probe template of OSDPE2
OsDPE2-insitu-R	TTCTGGGGTGCAGCGAGA
OsDPE2-CBM2-1-R	AAAAGTCGACCTAAACTACATCTCCATCCTGAACA	Exogenous amplification of OsDPE2-CBM2
OsDPE2-CBM2-2-R	AAAAGTCGACCTAGTATCTGGATGGCTTGGGTG
OsDPE2- copy-L	AGAGGAAACAATCAATGACCCAAC	Real-Time PCR Estimates of Copy Number for OsDPE2(AQ)ZH11 Transgene
OsDPE2- copy-R	TCCTTGATGGTTGCTTGGATGT
OsDPE2- copy-T	AACAACCACACTGCTTTGATGC
OsDPE2(AQ)ZH11- copy-L	AGGTACCTTGCACCATG
OsDPE2(AQ)ZH11- copy-R	CACCTCGGACAAAGTAAGCAGA
OsDPE2(AQ)ZH11- copy-T	CGACGAATGTTGAACCCTCCA
